# Supplementary material for: Deciphering lung adenocarcinoma evolution: Integrative single‐cell genomics identifies the prognostic lung progression associated signature
Source: J Cell Mol Med. 2024 Jun 4;28(11):e18408. doi: 10.1111/jcmm.18408 (PMC11149493; doi:10.1111/jcmm.18408)
Supplement: Supplementary file 1 — Table S1. [file JCMM-28-e18408-s001.xlsx]

## Sheet: Sheet1
Supplementary Table 1. Transcriptomic resources included in this study.
Bulk Transcriptomic data	Database	Accession number
Cohort 1	The Cancer Genome Atlas ((http://cancergenome.nih.gov/))	TCGA-LUAD
Cohort 2	Gene Expression Omnibus (https://www.ncbi.nlm.nih.gov/geo/)	GSE13213
Cohort 3	Gene Expression Omnibus (https://www.ncbi.nlm.nih.gov/geo/)	GSE29016
Cohort 4	Gene Expression Omnibus (https://www.ncbi.nlm.nih.gov/geo/)	GSE30219
Cohort 5	Gene Expression Omnibus (https://www.ncbi.nlm.nih.gov/geo/)	GSE31210
Cohort 6	Gene Expression Omnibus (https://www.ncbi.nlm.nih.gov/geo/)	GSE68465
